# Supplementary material for: Novel Reassortant Highly Pathogenic Avian Influenza A(H5N2) Virus in Broiler Chickens, Egypt
Source: Emerg Infect Dis. 2020 Jan;26(1):129–33. doi: 10.3201/eid2601.190570 (PMC6924912; doi:10.3201/eid2601.190570)
Supplement: Appendix 2 — List of reference sequences from GISAID (http://www.gisaid.org) used in study of highly pathogenic avian influenza A(H5N2) virus in broiler chickens, Egypt. [file 19-0570-Techapp-s2.xls]

## Sheet: Acknowledge Table
We acknowledge these originating and submitting laboratories for providing sequences in the EpiFlu™ Database (*NA - no data providied for originating laboratory)
Isolate ID	Country	Isolate name	Originating Laboratory	Submitting Laboratory
174356	Korea, Republic of	A/chicken/Korea/H881/2014		Animal and Plant Quarantine Agency (S-2026)
239802	Egypt	A/Common-coot/Egypt/CA285/2016	National Laboratory for Veterinary Quality Control on Poultry production- Animal Health Research Inistitute	Animal Health Research Institute
268513	Egypt	A/duck/Egypt/F446/2017	National Laboratory for Veterinary Quality Control on Poultry production- Animal Health Research Inistitute	Animal Health Research Institute
268021	Egypt	A/duck/Egypt/SS19/2017	National Laboratory for Veterinary Quality Control on Poultry production- Animal Health Research Inistitute	Animal Health Research Institute
268511	Egypt	A/Common-coot/Egypt/CA285/2016	National Laboratory for Veterinary Quality Control on Poultry production- Animal Health Research Inistitute	Animal Health Research Institute
178249	Canada	A/American wigeon/BC/050-31/2015	Animal Health Centre, Ministry of Agriculture	Canadian Food Inspection Agency
206773	Germany	A/gull/Germany-NI/R45/2015	NA*	Friedrich-Loeffler-Institut
256817	Germany	A/turkey/Germany-NI/R9807/2016	NA	Friedrich-Loeffler-Institut
198665	Germany	A/turkey/Germany/AR3390-L00939/2014	NA	Friedrich-Loeffler-Institut
285622	Egypt	A/duck/Egypt/Buheira-21/2017	NA	Friedrich-Loeffler-Institut
285621	Egypt	A/chicken/Egypt/Gharbiya-15/2017	NA	Friedrich-Loeffler-Institut
285620	Egypt	A/chicken/Egypt/Buheira-12/2017	NA	Friedrich-Loeffler-Institut
170365	Egypt	A/chicken/Egypt/NLQP488V-AR761/2013	NA	Friedrich-Loeffler-Institut
170364	Egypt	A/chicken/Egypt/NLQP426V-AR760/2013	NA	Friedrich-Loeffler-Institut
170363	Egypt	A/chicken/Egypt/NLQP758V-AR759/2013	NA	Friedrich-Loeffler-Institut
170362	Egypt	A/chicken/Egypt/NLQP123VD-AR758/2013	NA	Friedrich-Loeffler-Institut
170361	Egypt	A/chicken/Egypt/NLQP257V-AR757/2013	NA	Friedrich-Loeffler-Institut
170360	Egypt	A/chicken/Egypt/NLQP194V-AR756/2013	NA	Friedrich-Loeffler-Institut
170359	Egypt	A/chicken/Egypt/NLQP73VD-AR755/2013	NA	Friedrich-Loeffler-Institut
249692	Germany	A/chicken/Germany-NI/R11406/2016	NA	Friedrich-Loeffler-Institut
212851	Egypt	A/chicken/Egypt/AR253-15/2011	NA	Friedrich-Loeffler-Institut
212849	Egypt	A/chicken/Egypt/AR241-15/2014	NA	Friedrich-Loeffler-Institut
170250	Egypt	A/chicken/Egypt/BSU4214-AR2215/2014	NA	Friedrich-Loeffler-Institut
170249	Egypt	A/chicken/Egypt/BSU3614-AR2212/2014	NA	Friedrich-Loeffler-Institut
170248	Egypt	A/chicken/Egypt/BSU35KMB-AR2196/2013	NA	Friedrich-Loeffler-Institut
170184	Germany	A/chicken/Germany-MV/R153/2015	NA	Friedrich-Loeffler-Institut
285619	Egypt	A/chicken/Egypt/Kafr-Elshiekh-18/2017	NA	Friedrich-Loeffler-Institut
237945	Germany	A/tufted_duck/Germany/AR8459-L01988/2016	NA	Friedrich-Loeffler-Institut
237944	Germany	A/tufted_duck/Germany/AR8444-L01987/2016	NA	Friedrich-Loeffler-Institut
285648	South Africa	A/Geese/South_Africa/S2017/09_0055_P1/2017	Western Cape Provincial Veterinary Laboratory	National Institute for Communicable Diseases
284684	South Africa	A/Ostrich/South_Africa/S2017/08_0268_P9/2017	Western Cape Provincial Veterinary Laboratory	National Institute for Communicable Diseases
237987	United States	A/gyrfalcon/Washington/41088/6/2014	National Institute of Animal Health	National Institute of Animal Health
320683	Russian Federation	A/goose/Samara/673/2018	NA	State Research Center of Virology and Biotechnology (VECTOR)
320675	Russian Federation	A/turkey/Rostov-on-Don/817/2018	NA	State Research Center of Virology and Biotechnology (VECTOR)
320662	Russian Federation	A/chicken/Penza/300/2018	NA	State Research Center of Virology and Biotechnology (VECTOR)
306910	Saudi Arabia	A/Turkey/Riyadh/AI1/2017	Center of Influenza Research, School of Public Health, Li Ka Shing Faculty of Medicine, the University of Hong Kong	The University of Hong Kong
306959	Saudi Arabia	A/Holland pigeon/Riyadh/AI3/2017	Center of Influenza Research, School of Public Health, Li Ka Shing Faculty of Medicine, the University of Hong Kong	The University of Hong Kong
306958	Saudi Arabia	A/Ornamental bird/Al-Qasim/AI9/2017	Center of Influenza Research, School of Public Health, Li Ka Shing Faculty of Medicine, the University of Hong Kong	The University of Hong Kong
306911	Saudi Arabia	A/Duck/Riyadh/AI2/2017	Center of Influenza Research, School of Public Health, Li Ka Shing Faculty of Medicine, the University of Hong Kong	The University of Hong Kong
224722	China	A/Bar-headed Goose/Qinghai/BTY9-LU/2016	State Key Laboratory of Virology and Wuhan Institute of Virology, Chinese Academy of Sciences	Wuhan Institute of Virology
224746	China	A/Brown-headed Gull/Qinghai/ZTO4-B/2016	State Key Laboratory of Virology and Wuhan Institute of Virology, Chinese Academy of Sciences	Wuhan Institute of Virology
